# Supplementary material for: Dendrobine biosynthesis in Dendrobium nobile in four different habitats is affected by the variations in the endophytic fungal community
Source: Front Microbiol. 2022 Sep 13;13:981070. doi: 10.3389/fmicb.2022.981070 (PMC9513314; doi:10.3389/fmicb.2022.981070)
Supplement: Supplementary file 1 [file Table_1.XLS]

## Sheet: Sheet1
Phylum	GZ	FJ	HN	YN
Ascomycota	94.76	97.28	90.89	48.06
Basidiomycota	5.24	2.72	8.99	51.94
Chytridiomycota	0	0	0.09	0
Zygomycota	0	0	0.02	0
Fungi_unclassified	0	0	0.01	0
