# Supplementary material for: Dendrobine biosynthesis in Dendrobium nobile in four different habitats is affected by the variations in the endophytic fungal community
Source: Front Microbiol. 2022 Sep 13;13:981070. doi: 10.3389/fmicb.2022.981070 (PMC9513314; doi:10.3389/fmicb.2022.981070)
Supplement: Supplementary file 2 [file Table_2.XLS]

## Sheet: Sheet1
Genus	GZ	FJ	HN	YN
Glomerella	27.4854	4.10218	10.9187	4.9785
Gibberella	0.61962	4.27711	13.7779	0.10058
Cyphellophora	0.99486	3.35972	11.5113	0
Toxicocladosporium	8.32692	0	0	0
Devriesia	1.8198	0.50045	6.18092	0
Microsphaeropsis	4.12191	1.34614	3.11111	0
Guignardia	4.04147	5.59327	2.46619	0.03602
Quadricrura	3.81066	0.2981	3.15497	0.54185
Pleosporales_Incertae_sedis_unclassified	1.09799	17.1082	3.06877	0
Mollisia	5.08896	0	0.00025	0.00799
Knufia	3.75418	0.01466	0.11394	0
Acremonium	0.00778	3.92353	0.71657	20.3975
Phoma	0.90128	0.01045	2.80573	0.00133
Diaporthe	0.40928	6.173	2.5181	0.03149
Pseudodictyosporium	3.40066	0	0	0
Massaria	0.01608	26.0283	0.10267	0
Cladophialophora	3.24141	0	0.04346	0.01315
Davidiella	0.7803	0.01319	0.14512	16.6317
Agaricomycetes_unclassified	0.17612	0.03189	2.19097	1.32997
Pseudocercospora	0.51639	2.90673	1.64868	0
other	29.3889	24.3131	35.5246	55.9299
